# Supplementary material for: Synthetic4Health: generating annotated synthetic clinical letters
Source: Front Digit Health. 2025 May 30;7:1497130. doi: 10.3389/fdgth.2025.1497130 (PMC12163008; doi:10.3389/fdgth.2025.1497130)
Supplement: Supplementary file 2 [file Datasheet2.zip]

Archive with 24 entries (23 files):
- Sup Fig/
- Sup Fig/Supplementary Figure S1.png
- Sup Fig/Supplementary Figure S10.png
- Sup Fig/Supplementary Figure S11.png
- Sup Fig/Supplementary Figure S12.png
- Sup Fig/Supplementary Figure S13.png
- Sup Fig/Supplementary Figure S14.png
- Sup Fig/Supplementary Figure S15.png
- Sup Fig/Supplementary Figure S16.png
- Sup Fig/Supplementary Figure S17.png
- Sup Fig/Supplementary Figure S18.png
- Sup Fig/Supplementary Figure S19.png
- Sup Fig/Supplementary Figure S2.png
- Sup Fig/Supplementary Figure S20.png
- Sup Fig/Supplementary Figure S21.png
- Sup Fig/Supplementary Figure S22.png
- Sup Fig/Supplementary Figure S23.png
- Sup Fig/Supplementary Figure S3.png
- Sup Fig/Supplementary Figure S4.png
- Sup Fig/Supplementary Figure S5.png
- Sup Fig/Supplementary Figure S6.png
- Sup Fig/Supplementary Figure S7.png
- Sup Fig/Supplementary Figure S8.png
- Sup Fig/Supplementary Figure S9.png
